# Supplementary material for: Analysis of Shoot Architecture Traits in Edamame Reveals Potential Strategies to Improve Harvest Efficiency
Source: Front Plant Sci. 2021 Mar 3;12:614926. doi: 10.3389/fpls.2021.614926 (PMC7965963; doi:10.3389/fpls.2021.614926)
Supplement: Supplementary file 1 [file Table_1.XLSX]

## Sheet: TableS1A
Table S1A. Phenotypic data for selected 24 Pis used in this study.
PI	TotalBranchLength_cm	MainBranchLength_cm	NumberOfPrimaryBranch_cm	AveragePrimaryBranchLength_cm	FirstNode_cm	FirstInternodeLength_cm	SecondInternodeLength_cm	ThirdInternodeLength_cm	ShortInternode	MDS_1	MDS_2	MDS_3	PodNumber	PlantHeight_CM	FPH	ppod_10cm	Per1H	Per5H	CC_MidJuly	CC_Eaug
PI398891	214.57	50.171	6	27.4	6.7146	2.425	0.52484	2.0702	1	-7.4382	-1.4358	-0.39735	60	49	6.44133	0.95	8.14991	10.6098	54.48	82.09
PI398891	205.64	49.539	7	22.3	5.2048	1.9895	2.612	1.8707	0	-8.1448	-1.6488	0.094705	64	48.76	5.93188	0.9375	6.78584	9.91897	54.48	82.09
PI398891	319.76	54.61	8	33.143	2.0451	5.7233	2.4363	1.2473	1	-2.2576	0.781	-4.0076	66	52.36	5.23994	0.893939	5.27768	8.78957	54.48	82.09
PI398891	268.22	54.555	7	30.523	1.245	6.0496	0.51263	3.4699	1	-3.2014	-1.7806	-1.8748	70	53.25	3.90843	0.914286	4.88072	9.47466	54.48	82.09
PI408233B	312.44	66.554	7	35.127	5.6723	1.5535	2.1931	1.6202	0	8.1685	-0.35411	-3.0384	120	53.91	6.98246	0.975	9.05076	10.8337	48.75	63.19
PI398891	205.47	48.724	7	22.392	7.0254	0.57649	2.4071	1.2891	0	-9.0234	-1.6458	-0.003216	63	47.5	5.90673	0.920635	6.19884	9.19071	54.48	82.09
PI398891	211.68	50.002	7	23.097	4.2501	3.1881	1.2378	0.80988	0	-8.4717	-3.6233	2.8032	61	49.49	5.05009	0.918033	5.47384	8.93511	54.48	82.09
PI243551	295.07	48.976	7	35.156	9.596	1.3166	0.61237	3.0941	0	5.6217	6.3548	1.0327	67	47.35	9.90677	0.985075	10.937	14.1503	13.42	17.41
PI243551	297.73	46.917	7	35.83	9.0833	1.3588	1.0829	2.9729	0	3.944	5.6897	0.42728	86	44.53	-3.50423	0.860465	-3.1675	4.35952	13.42	17.41
PI243551	227.2	44.092	8	22.888	14.182	1.3837	1.6439	2.2014	1	-5.6064	4.0687	2.3721	72	43.13	11.0616	1	12.0401	16.1895	13.42	17.41
PI243551	206.9	43.932	8	20.372	6.2174	6.3089	1.6164	1.4277	1	-3.2338	0.64906	1.0429	71	44.59	7.2271	0.985915	9.28567	13.5602	13.42	17.41
PI408233B	295.94	41.171	8	31.847	4.555	1.3573	1.1791	2.324	0	-1.0695	1.2307	-2.1071	136	52.25	2.38048	0.772059	3.00207	4.72049	48.75	63.19
PI417006	93.772	30.98	6	10.465	6.0304	1.7801	4.4413	2.1299	0	-2.7079	-1.9636	8.2478	43	31.25	5.5376	0.837209	5.73966	6.64393	10.92	39.43
PI417006	221.07	45.987	8	21.885	4.4117	2.2994	1.9786	2.1703	1	-11.72	0.091199	-1.1389	68	45.45	6.10557	0.970588	8.46694	12.8987	10.92	39.43
PI417006	224.97	45.492	9	19.942	4.4022	2.8566	0.60286	2.3002	0	-12.114	0.19444	-1.0495	67	45.46	4.76842	0.970149	7.84793	10.9709	10.92	39.43
PI408179	281.77	67.856	6	35.652	1.034	7.7717	1.7518	2.6928	0	9.0424	-2.8022	-2.1903	120	66.86	8.33327	0.983333	8.94766	12.8262	54.43	92.81
PI408179	255.63	69.085	6	31.09	1.6763	4.5504	3.2485	4.3628	1	8.9519	-7.601	-0.39414	118	67.14	8.30539	0.966102	9.32284	11.7306	54.43	92.81
PI408179	334.13	68.236	6	44.316	0.91921	6.7353	1.4261	2.8745	0	9.7248	3.6835	-3.4424	76	63.57	7.28445	0.986842	12.4926	16.065	54.43	92.81
PI408179	305	66.735	6	39.71	1.3943	7.1743	1.8204	1.178	0	8.1564	2.4752	-3.1597	85	62.96	6.80451	0.988235	11.1155	16.9699	54.43	92.81
PI408072	274.36	65.616	5	41.749	8.8622	1.9842	2.6133	0.75596	1	7.1714	2.7605	-3.2307	69	63.98	12.5663	1	13.2993	14.6469	38.93	77.59
PI408072	224.16	64.825	4	39.834	7.9366	2.8648	2.3215	1.4962	0	6.489	2.15	-3.1104	75	64.57	12.5261	1	14.3297	17.6576	38.93	77.59
PI408072	300.07	68.334	6	38.623	1.0875	7.6277	2.9123	2.5493	1	9.556	-0.34228	-3.1426	98	66.76	10.3162	1	11.4856	16.3735	38.93	77.59
PI408072	346.02	66.912	7	39.872	0.73375	5.1381	2.1723	3.6098	1	8.7335	2.0383	-3.552	116	64.9	8.77756	0.982759	9.71131	14.4105	38.93	77.59
PI408233B	282.91	69.133	5	42.755	6.2449	1.6535	2.513	2.332	0	10.789	3.0841	-3.4871	119	71.49	6.49447	0.983193	8.15472	12.494	48.75	63.19
PI408233B	273.97	67.757	6	34.368	5.2856	2.3552	2.2095	2.1545	0	9.2199	0.45513	-2.8036	122	67.72	8.39297	0.991803	11.9455	14.1165	48.75	63.19
PI408233B	270.91	56.858	7	30.578	0.70004	5.6439	2.4011	2.0725	0	-1.7637	-3.3249	0.60948	101	56.06	5.71399	0.970297	5.91358	12.4577	48.75	63.19
PI408233B	284.57	57.728	8	28.355	1.6207	5.1702	2.2853	2.2027	0	-0.48267	-1.9435	0.18891	99	56.39	9.06977	0.979798	9.31486	11.2826	48.75	63.19
PI424459	256.33	70.982	5	37.07	7.5502	1.8496	2.5946	2.1025	0	12.793	-3.1408	-2.5718	31	70.73	16.0623	1	17.0602	19.9216	54.66	71.57
PI424459	252.74	67.782	7	26.423	7.1552	2.1934	2.1934	2.5603	0	8.1278	-6.8671	-1.2123	43	69.64	16.9941	1	17.4186	21.9982	54.66	71.57
PI424459	211.9	64.465	5	29.486	7.8089	2.0657	4.7445	1.6782	1	4.7495	-6.0359	1.4189	51	66.53	20.5028	1	21.1472	24.9143	54.66	71.57
PI424459	210.99	68.561	5	28.485	8.0984	2.4004	4.1203	0.88932	0	7.9372	-7.9402	0.77348	47	68.12	21.921	1	22.998	24.5457	54.66	71.57
PI424364A	194.35	54.843	6	23.252	8.8156	1.1668	0.93109	3.4536	0	-3.622	-4.3629	3.7252	44	53.02	8.3256	0.977273	9.16346	11.8388	23.24	52.52
PI424364A	184.37	52.45	6	21.987	8.3724	1.2821	1.9738	2.2077	0	-5.4108	-3.7095	3.2461	52	52.95	5.38463	0.961538	7.62887	12.0898	23.24	52.52
PI424364A	350.29	67.709	10	28.258	2.7127	2.9622	1.4739	2.5042	1	8.7397	-3.4688	-0.54776	80	63.53	6.81573	0.9125	7.8443	8.68469	23.24	52.52
PI424364A	352.52	66.022	9	31.833	2.8071	2.3303	3.9848	4.0682	1	6.7955	-2.8166	-1.5172	99	62.35	5.99805	0.969697	8.14238	11.3238	23.24	52.52
PI424571	314.61	54.138	8	32.558	0.98935	4.2195	1.6144	1.8297	0	-2.7556	0.67935	-2.1513	119	53.42	7.03017	0.941176	7.25069	8.93103	29.54	70.1
PI424571	286.63	56.515	7	32.873	1.5374	5.6481	2.025	1.6561	0	-0.454	1.4701	-2.1754	136	55.48	6.43316	0.941176	6.90268	9.46737	29.54	70.1
PI424571	288.46	56.403	8	29.007	1.0509	4.8931	1.4049	1.8385	0	5.6747	-1.1559	-0.31033	73	50.03	7.06416	0.958904	7.3246	12.3723	29.54	70.1
PI424571	286.76	58.6	8	28.52	1.1441	5.3104	1.3093	3.1378	0	1.2984	-0.44626	-2.4271	97	50	5.68713	0.969072	7.22182	12.257	29.54	70.1
PI424292	146.56	56.342	5	18.043	11.829	2.2866	1.6432	1.0953	1	-2.3104	-2.4456	3.7751	43	56.81	20.3019	1	20.3033	22.2177	62.41	70.64
PI424292	134.18	57.005	4	19.294	11.729	2.3866	0.53327	1.5661	0	-1.8903	-2.6684	4.1153	39	56.07	17.3162	1	17.6512	21.4724	62.41	70.64
PI424292	148.82	54.594	6	15.705	11.922	3.0405	1.2529	0.96497	1	-3.4826	-2.1089	3.2529	43	55.95	18.2441	1	19.4578	21.7193	62.41	70.64
PI424292	133.57	57.759	4	18.953	11.865	2.9723	1.3779	1.6568	1	-1.277	-3.0743	4.6276	38	57.08	16.832	1	17.2643	20.9201	62.41	70.64
PI424292	180.97	60.848	7	17.16	8.9616	2.016	3.0808	2.4144	0	1.3261	-4.3228	3.4361	30	60.18	22.8548	1	23.8179	26.4578	62.41	70.64
PI424292	180.21	58.6	7	17.373	8.3764	2.8101	2.316	2.9702	0	-0.18535	-3.3692	3.1075	42	58.75	23.0245	1	24.0496	26.7962	62.41	70.64
PI442007B	179.7	46.667	5	26.607	8.5376	0.92128	3.2374	3.3609	0	-10.104	1.7858	-1.5687	94	46.09	5.78656	0.893617	5.92813	8.1584	20.82	53.49
PI442007B	184.7	47.305	5	27.478	7.8911	1.5982	2.4493	0.95905	0	-9.7738	1.3898	-1.8115	99	46.88	6.45609	0.89899	6.80682	8.39569	20.82	53.49
PI442007B	271.63	51.059	7	31.511	5.7787	1.1726	0.96485	3.3544	0	-5.7241	0.6633	-1.8526	122	49.82	3.24459	0.795082	3.855	5.68813	20.82	53.49
PI442007B	270.78	49.951	7	31.547	3.5687	2.2711	1.8876	1.8182	0	-6.8021	0.96795	-2.5604	128	48.64	3.48149	0.859375	4.04418	7.33192	20.82	53.49
PI398735	183.41	52.095	7	18.759	6.7885	1.7123	2.6137	1.1689	0	-5.4628	-1.5135	1.975	34	52.42	12.9315	1	14.7487	18.6984	62.17	70.32
PI398735	181	51.387	7	18.516	7.0081	1.7272	2.4893	2	0	-6.0049	-1.1045	1.5688	36	51.26	12.6324	1	15.1412	19.8451	62.17	70.32
PI398735	302.82	60.638	9	26.909	4.5148	2.973	2.1762	2.5689	0	3.639	1.5001	-3.4866	70	58.66	8.04812	0.985714	10.4294	19.4558	62.17	70.32
PI398735	297.92	60.16	8	29.719	5.207	2.1075	2.5264	2.507	0	2.5041	0.16163	-2.9686	61	57.91	6.56558	0.983607	13.9642	20.397	62.17	70.32
PI398532	176.7	56.799	5	23.98	8.7308	2.4384	5.3036	0.74729	0	-0.69019	-1.6945	-0.7474	37	55.89	13.4532	1	14.7448	17.608	49.23	66.64
PI398532	172.93	56.657	5	23.255	8.7863	2.1378	5.5487	0.74729	0	-1.1038	-2.0662	0.086874	37	55.44	18.124	1	18.1998	19.4203	49.23	66.64
PI398532	278.06	57.551	6	36.752	1.4694	6.224	2.4798	1.4154	0	4.1235	2.2253	-4.0414	60	56.05	7.69792	0.983333	10.8568	15.6294	49.23	66.64
PI398532	266.86	61.318	6	34.257	1.5485	6.3719	2.719	1.6863	0	3.3466	0.74996	-2.7005	68	58.33	8.14655	0.985294	13.5692	17.9623	49.23	66.64
PI398891	324.15	53.956	8	33.774	1.5437	0.58482	2.0273	1.6473	0	-2.8375	1.0231	-2.2999	101	52.4	4.67861	0.831683	5.339	6.74305	54.48	82.09
PI398891	290.55	53.748	7	33.828	2.1644	2.2713	2.423	1.66	0	-2.9422	1.1162	-3.3407	108	52.59	5.47706	0.916667	7.04821	8.89223	54.48	82.09
PI398891	298.33	54.497	8	30.48	0.87761	3.3487	2.5603	1.1571	0	-3.0174	-0.96972	-0.88105	96	52.73	4.26869	0.84375	4.33472	7.35562	54.48	82.09
PI398891	264.52	54.01	7	30.073	1.019	5.8775	1.1445	2.0419	0	-3.4605	-1.2136	-1.1642	98	52.69	2.2367	0.877551	5.0529	8.18786	54.48	82.09
PI243527	255.98	62.822	6	32.193	3.7414	4.059	1.8711	3.7292	1	4.6757	0.60371	-3.2236	69	61.68	10.2802	1	12.3456	15.2512	39.68	67.35
PI243527	339.99	63.439	10	27.655	3.7003	0.89495	3.7867	5.0406	1	4.9588	0.2533	-2.4789	84	61.47	11.1747	1	12.0323	14.8088	39.68	67.35
PI243527	371.85	71.073	8	37.597	7.333	3.0063	2.9838	2.8527	1	13.968	10.802	-3.6163	83	68.19	11.0562	1	13.0761	16.0095	39.68	67.35
PI243527	357.43	66.179	8	36.406	7.5737	3.042	3.624	1.8322	1	8.9705	8.5828	-3.5857	101	66.3	8.9981	0.990099	11.7911	15.0646	39.68	67.35
PI424571	295.09	59.796	7	33.614	4.9017	3.3225	1.1614	2.4943	0	2.174	1.0535	-3.5012	112	62.08	6.41992	0.964286	7.33575	11.2937	29.54	70.1
PI424571	280.51	60.788	7	31.389	5.29	2.6304	2.0533	2.6024	0	2.5261	-1.7409	-1.4633	130	58.76	6.97031	0.969231	8.5158	10.7163	29.54	70.1
PI424571	251.31	45.174	8	25.767	3.1352	2.5879	1.2853	1.8722	0	-10.224	2.7946	1.3915	84	54.49	2.77204	0.904762	4.49029	7.65974	29.54	70.1
PI408179	166.12	44.438	4	30.421	8.8465	1.0811	0.7741	1.2943	1	-9.8674	3.2172	0.42345	66	44.52	12.1429	1	13.0088	14.6038	54.43	92.81
PI408179	173.47	44.584	5	25.776	9.2808	2.5267	0.62277	1.7931	1	-9.7179	2.7062	-0.039412	81	44.18	10.0254	1	10.5101	12.9609	54.43	92.81
PI408179	328.77	48.715	10	28.005	6.406	1.817	1.3425	1.5164	0	-3.8431	1.4305	-2.6724	62	47.9	10.0994	1	10.5795	14.0994	54.43	92.81
PI408179	321.94	48.713	9	30.359	6.6378	1.9818	1.778	1.3252	0	-3.2228	2.536	-3.5977	70	48.18	10.176	1	11.5088	14.6343	54.43	92.81
PI408125B	174.25	31.608	9	15.849	1.1786	3.2598	3.1668	2.7617	1	-15.845	7.1288	7.4645	76	32.21	5.96808	0.881579	6.15022	7.98191	14.36	38.93
PI408125B	182.66	33.015	10	14.964	5.5491	0.77707	1.4766	2.5282	0	-16.35	6.5	8.1988	87	31.8	4.26195	0.770115	4.73184	6.12491	14.36	38.93
PI408125B	179.97	45.834	7	19.163	6.4726	1.5439	0.99287	2.8943	0	-12.047	-1.5861	0.75157	74	43.95	7.4831	0.918919	7.94565	9.2513	14.36	38.93
PI408125B	187.12	45.794	8	17.666	5.7145	1.4589	1.8036	2.5528	0	-12.086	-1.7522	1.0269	98	44.22	6.64692	0.908163	7.35157	8.40383	14.36	38.93
PI398735	365.81	66.851	15	19.931	4.8428	1.9006	2.8275	2.2429	0	8.5517	3.0654	-3.31	55	64.9	16.7695	1	18.1836	20.179	62.17	70.32
PI398735	353.82	66.958	12	23.905	4.896	2.6835	2.3337	2.4865	0	8.5693	2.9303	-3.0874	66	65.79	18.5662	1	19.1345	20.7657	62.17	70.32
PI398735	295.36	58.943	15	15.761	4.3984	0.51913	1.7937	1.4418	0	0.34847	-3.5424	0.78641	47	58.33	9.33304	0.978723	10.2452	13.4797	62.17	70.32
PI398735	290.65	58.827	12	19.319	4.8531	0.70494	1.5763	1.3809	0	0.4524	-2.7762	0.15593	59	58.19	7.70473	0.983051	9.5201	16.3501	62.17	70.32
PI424151	218.48	43.749	12	14.561	1.7802	3.2347	1.7802	2.2547	1	-13.069	0.96958	1.3955	55	41.87	1.96861	0.890909	3.84524	6.30498	13.38	36.55
PI424151	226.66	46.061	12	15.05	1.4972	3.526	0.8525	1.247	0	-11.191	-1.308	1.7938	50	40.9	3.21973	0.82	4.45151	6.59186	13.38	36.55
PI424151	295.53	50.766	11	22.251	2.9159	1.0425	1.8753	2.1501	0	-6.2467	-0.72104	-1.4197	90	48.45	6.92928	0.977778	9.38386	13.0417	13.38	36.55
PI424151	312.55	49.861	11	23.881	1.6061	2.1022	0.57585	2.1299	0	-6.8886	0.36675	-2.5754	103	46.46	6.55896	0.970874	6.65149	11.1744	13.38	36.55
PI398222	284.14	59.701	9	24.937	0.57403	5.0597	2.4468	2.493	1	2.4463	-0.43565	-3.0065	52	55.68	13.4508	1	13.6474	16.2111	55.71	65.26
PI398222	263.54	59.331	7	29.172	0.67065	5.2173	2.2658	2.455	0	1.7718	-0.68813	-2.5156	56	56.19	13.3106	1	14.4438	16.8171	55.71	65.26
PI398222	315.67	60.479	12	21.266	2.5113	0.78867	3.0403	2.1302	1	1.6695	-3.3621	0.37037	62	57.59	11.7725	1	12.6633	16.4602	55.71	65.26
PI398222	324.43	57.011	12	22.285	3.6415	0.50981	2.455	2.5249	0	-1.3037	-2.5013	-0.39772	72	51.82	12.039	1	12.5963	16.7285	55.71	65.26
PI408072	230.6	51.568	10	17.904	7.347	1.6212	3.052	1.2969	0	-6.0714	-2.7584	1.4229	79	48.09	7.92054	0.974684	9.33794	10.8675	38.93	77.59
PI408072	228.34	53.466	7	24.981	7.9188	2.0628	1.9168	2.1323	0	-4.0327	-2.2124	0.84389	77	48.47	8.73241	0.987013	10.1762	13.5344	38.93	77.59
PI408072	244.88	47.342	8	24.692	5.0857	2.6732	2.0246	2.367	1	-9.975	0.4918	-1.4954	67	46.21	8.22507	0.985075	9.6135	11.9876	38.93	77.59
PI408072	256.22	46.952	9	23.252	4.7404	0.8516	2.7935	1.8388	0	-10.426	0.74803	-1.7586	84	45.46	6.52332	0.940476	7.95859	10.0668	38.93	77.59
PI398532	255.02	66.542	7	26.925	6.2723	2.9232	1.7121	0.94946	0	7.0037	-6.4141	-1.6028	45	64.24	17.3408	1	18.5687	22.2864	49.23	66.64
PI398532	265.28	66.019	7	28.465	7.3508	1.6928	2.4518	1.5618	1	6.8598	-4.9171	-2.6105	48	63.64	20.1742	1	20.3068	21.5501	49.23	66.64
PI398532	321.15	58.75	12	21.867	4.627	2.1682	1.6093	1.5395	0	0.34918	-3.2936	0.091106	64	57.84	12.6895	1	13.4314	15.0964	49.23	66.64
PI398532	331.38	63.04	12	22.361	6.2982	1.1818	1.9963	1.6734	1	3.884	-4.5151	-0.70987	65	59.73	8.65472	0.969231	9.472	12.5552	49.23	66.64
PI243527	308.23	45.103	10	26.313	6.3039	3.4286	3.9151	3.4265	1	0.90949	2.8158	-5.4598	75	44.04	10.6727	1	10.849	14.0271	39.68	67.35
PI243527	315.65	44.938	10	27.071	6.4976	3.2089	4.6059	2.8298	1	0.65389	4.2488	-3.9665	60	44.84	10.4169	1	11.4547	16.1124	39.68	67.35
PI243527	299.49	65.725	11	21.251	7.1946	2.1085	3.3338	4.3396	0	6.8934	-2.0689	-0.083475	42	64.97	8.98542	0.952381	9.32421	15.3927	39.68	67.35
PI243527	301.86	64.317	10	23.754	6.3471	2.7967	3.5361	3.774	0	6.285	1.8915	-1.4941	51	64.55	8.53804	0.980392	9.50634	14.1079	39.68	67.35
PI424459	251.56	69.89	8	22.709	5.5909	0.57626	3.6399	1.829	0	9.6195	-8.8328	0.46404	49	67.82	12.2479	1	14.2491	20.3873	54.66	71.57
PI424459	250.9	66.599	9	20.478	5.6419	0.96481	3.5453	3.292	0	6.3973	-7.8112	1.5584	64	65.3	13.0901	1	14.2014	16.0759	54.66	71.57
PI424459	171.59	66.841	8	13.094	9.8766	3.0197	2.4502	3.2195	0	5.2886	-9.4058	4.509	30	64.72	19.6399	1	20.463	22.5865	54.66	71.57
PI424459	169.87	66.65	7	14.745	9.5844	3.0713	2.6997	2.9188	0	4.9307	-9.5579	4.4308	32	64.21	19.0177	1	19.97	23.3011	54.66	71.57
PI424571	413.56	92.017	6	53.591	8.0396	2.9607	2.9607	3.0326	0	30.764	5.0008	7.8406	75	87.28	7.98604	0.986667	12.4134	18.4301	29.54	70.1
PI424571	431.63	86.361	7	49.324	7.4716	2.5392	3.2122	2.9882	0	22.845	9.6699	7.4347	81	84.6	6.87178	0.987654	10.7708	17.9237	29.54	70.1
PI424571	294.04	87.999	5	41.208	8.1556	2.399	5.6567	2.3581	0	27.369	7.7336	5.3015	35	86.76	23.7979	1	25.1265	29.5574	29.54	70.1
PI424571	291.17	87.849	5	40.664	9.5512	1.2849	5.3751	2.3581	0	27.246	8.5442	4.7988	39	86.55	22.7465	1	24.5899	30.6415	29.54	70.1
PI398222	212.31	62.336	7	21.425	6.6875	2.3037	2.2932	3.1172	0	1.5862	-7.1771	6.7982	31	59.29	20.8808	1	21.0144	22.1649	55.71	65.26
PI398222	215.61	61.068	7	22.077	6.4801	2.95	2.4707	2.4362	0	0.93644	-6.6307	5.2015	38	58.93	17.3415	1	18.1995	22.5411	55.71	65.26
PI398222	377.18	60.589	13	24.353	0.98483	3.7271	2.4413	2.0649	1	1.7493	-2.5859	-1.1724	57	57.48	12.5538	1	13.371	17.3144	55.71	65.26
PI398222	392.36	61.704	12	27.554	1.1117	3.1355	3.0796	1.7957	1	2.8721	-1.6888	-1.8933	67	58.55	13.0284	1	13.9135	16.9563	55.71	65.26
PI398891	205.46	48.472	10	15.699	6.2642	1.8012	2.4722	3.7624	0	-9.6274	-3.0114	2.0961	46	45.43	11.8194	1	12.9409	14.5815	54.48	82.09
PI398891	208.28	50.134	9	17.572	6.8939	1.5882	2.0554	0.83528	0	-8.2957	-3.7654	2.7961	48	47.36	9.02298	0.979167	9.55713	12.8072	54.48	82.09
PI398891	309.13	52.835	12	21.358	4.2869	2.9532	2.1176	2.0404	0	-4.7325	-1.5693	-0.88557	86	49.64	9.65859	0.988372	10.4779	12.0896	54.48	82.09
PI398891	283.06	51.646	12	19.284	6.4975	1.9694	2.0974	2.3007	0	-5.9713	-1.7609	-0.42523	100	49.03	9.01906	0.98	9.98101	12.5771	54.48	82.09
PI424537	282.07	45.518	9	26.284	3.6198	2.5032	2.102	2.0408	1	-11.53	1.5769	-3.0722	136	41.33	2.25208	0.720588	3.64982	4.54806	14.58	40.28
PI424537	264.52	47.554	9	24.107	6.2787	1.517	2.7642	2.4173	1	-9.4662	1.0968	-2.3326	143	44.92	1.17937	0.713287	2.1271	3.52414	14.58	40.28
PI424537	215.18	38.613	12	14.714	4.4568	1.0215	1.8647	3.4154	0	-15.109	3.9401	3.1574	64	37.48	4.35314	0.921875	5.67669	8.50454	14.58	40.28
PI424537	188.54	38.883	9	16.628	4.8361	5.6757	1.636	3.3517	0	-16.045	5.0054	4.1558	67	36.91	4.09453	0.895522	5.14379	7.96356	14.58	40.28
PI458203A	171.62	24.987	9	16.293	7.3092	1.7177	0.92628	3.3144	0	-13.976	4.7056	4.085	71	32.67	5.99987	0.873239	6.01015	7.38336	9.28	14.36
PI458203A	155.95	29.725	7	18.032	6.5342	0.77498	1.5143	1.4167	1	-15.827	6.1938	6.7251	81	36.82	4.75764	0.888889	6.04313	8.34784	9.28	14.36
PI458203A	171.26	44.214	8	15.881	1.4231	5.19	0.69602	0.85847	0	-13.532	-0.87742	2.1885	55	42.15	4.33456	0.945455	5.89124	9.87772	9.28	14.36
PI458203A	175.68	42.981	8	16.588	7.3092	13.263	0.6598	4.7153	1	-6.5076	5.2046	11.88	79	40.63	6.7669	0.949367	7.39749	10.0053	9.28	14.36
PI408334	178.92	46.138	7	18.969	1.1558	6.1533	2.1139	3.007	1	-11.157	-0.40617	-1.1591	81	42.84	5.61787	0.91358	7.93913	9.15502	17.11	63.18
PI408334	277.24	46.095	12	19.262	1.2942	4.8407	0.94256	1.3398	0	-11.478	-0.1642	-0.39263	78	44.01	5.5375	0.923077	5.66504	7.61832	17.11	63.18
PI424537	219.19	50.415	6	28.129	2.3944	5.8314	1.5093	4.0135	1	-5.425	1.4901	-2.1228	86	47.51	5.58787	0.953488	8.47778	10.7728	14.58	40.28
PI424537	198.16	47.893	4	37.566	2.4136	4.237	0.89988	0.50355	0	-6.3217	3.0014	-0.13678	100	45.4	7.05135	0.94	7.68429	9.89291	14.58	40.28
PI424537	246.3	57.434	6	31.477	3.7889	3.2442	1.3893	1.7664	0	-0.75764	-2.166	-0.803	124	54.04	3.67464	0.943548	4.05896	9.1327	14.58	40.28
PI424537	371.95	54.38	12	26.465	3.6603	2.337	0.55904	1.5757	0	-3.1338	-1.5641	-0.71431	139	52.26	2.33033	0.892086	3.77294	7.98307	14.58	40.28
PI398293	168.76	61.07	7	15.384	8.8894	4.2908	2.214	1.5275	1	1.2872	-6.2661	1.1172	21	61.27	24.231	1	24.6792	26.4722	17.25	23.14
PI398293	174.94	61.116	6	18.971	8.8023	4.2196	3.1362	0.67656	1	1.3762	-6.1403	0.84371	19	62.37	21.4579	1	22.1574	24.9553	17.25	23.14
PI398293	190.08	57.066	6	22.169	7.3234	1.9525	0.51454	2.4368	1	-1.5578	-3.8465	0.99792	26	57.19	21.5156	1	22.0478	23.9392	17.25	23.14
PI398293	182.68	54.846	7	18.262	7.451	1.825	2.8246	2.583	1	-3.5862	-3.7039	1.2845	36	53.91	20.1024	1	20.2009	22.8268	17.25	23.14
PI408125B	218.17	49.868	10	16.831	6.9056	1.0463	1.3241	2.9208	0	-7.6069	-0.84431	-0.84295	69	44.68	9.72873	0.985507	10.8967	12.1344	14.36	38.93
PI408125B	147.73	41.907	5	21.165	6.4372	1.1218	1.7169	1.3287	0	-12.348	1.4958	-1.2861	83	44.67	5.78245	0.939759	6.74336	9.94698	14.36	38.93
PI408125B	241.45	56.303	9	20.572	2.5836	6.2783	2.0501	2.8428	1	-1.8278	-2.2701	-0.10288	86	53.61	8.78258	0.976744	8.79458	13.2031	14.36	38.93
PI408125B	262.47	55.318	11	18.832	2.8877	6.3883	3.204	1.9207	1	-2.7788	-2.6708	0.076243	92	52.16	8.19996	0.967391	8.64992	10.7168	14.36	38.93
PI243551	279.15	56.469	10	22.269	9.276	4.1429	3.3236	1.7581	1	3.3578	2.8137	-0.67357	102	57.04	7.10084	0.960784	8.89243	11.5777	13.42	17.41
PI243551	291.22	57.811	7	33.344	9.276	1.5799	2.3803	1.9417	1	4.9238	7.485	-0.14193	103	57.83	10.6485	1	10.9685	13.4539	13.42	17.41
PI243551	167.78	68.891	2	49.446	9.276	1.8405	2.559	1.2161	0	10.875	10.047	-1.698	60	65.57	14.3275	1	14.5142	16.5859	13.42	17.41
PI243551	172.11	63.447	2	54.33	9.276	3.7772	0.62232	0.8361	0	10.68	13.497	1.4038	56	65.12	12.251	1	12.8146	15.1545	13.42	17.41
PI424364B	326.78	56.701	11	24.552	1.9924	3.5237	0.80376	2.5065	0	-0.69551	-0.041426	-1.4952	54	55.03	11.9943	1	13.5451	17.4859	26.85	54.32
PI424364B	308.19	57.535	10	25.065	2.1805	4.8752	1.5653	0.59839	1	-0.016049	-0.14059	-1.7004	54	55.21	13.2411	1	13.5321	16.5452	26.85	54.32
PI424364B	248.59	65.439	9	20.351	7.3485	1.4281	1.1347	1.814	1	6.9766	-0.97044	-3.2513	66	64.02	4.28661	0.954545	6.19848	12.2127	26.85	54.32
PI424364B	239.41	65.738	7	24.81	4.4381	4.8379	1.1152	1.3093	1	6.6417	-3.3721	-2.5042	65	63.32	5.76437	0.969231	7.30255	12.0571	26.85	54.32
PI424364B	371.1	62.033	8	38.633	4.3235	3.8099	1.1153	1.2956	1	3.9811	4.3088	-0.38242	87	60.71	13.8166	1	14.2822	15.5541	26.85	54.32
PI424364B	358.29	53.839	8	38.056	1.1272	3.3071	2.6676	0.80465	0	1.1618	3.8444	0.596	85	56.81	9.2367	0.988235	12.0927	14.7816	26.85	54.32
PI424364B	249.87	58.22	7	27.379	6.3126	2.9634	1.0704	3.3545	1	2.2013	3.3914	-2.0986	64	56.62	12.4683	1	12.5738	15.9298	26.85	54.32
PI424364B	249.07	62.92	5	37.229	7.8777	1.3197	1.474	3.6104	1	4.1276	4.95	11.202	74	58.34	12.5909	1	12.8336	14.4113	26.85	54.32
PI507523	109.8	54.629	4	13.792	7.2074	2.0686	1.6002	3.1989	1	0.99569	0.83122	0.16416	40	46.04	8.47034	0.95	8.49859	11.9476	16.89	21.2
PI507523	140.45	45.388	8	11.882	9.276	0.79096	3.6104	0.77152	1	-11.665	1.0075	-1.4672	39	43.15	6.09693	0.897436	6.81509	8.29828	16.89	21.2
PI507523	165.29	45.768	7	17.074	5.4523	1.3953	2.4284	1.5581	1	-11.431	0.59809	-0.72273	70	40.21	5.00689	0.9	5.85549	7.99737	16.89	21.2
PI507523	183.93	47.824	8	17.013	5.2671	1.6658	1.6873	0.65583	0	-9.434	-0.34365	-0.35226	70	40.69	6.53132	0.9	6.86327	7.86529	16.89	21.2
PI507523	176.65	88.617	6	14.672	9.276	1.6002	2.2271	1.3833	0	28.282	-4.3892	3.4963	25	84.76	9.55723	0.96	13.9272	28.5308	16.89	21.2
PI507523	181.58	89.125	6	15.409	9.276	1.6002	3.4452	1.5495	1	29.202	-3.225	5.4092	22	87.88	28.7497	1	30.1383	35.3787	16.89	21.2
PI507523	281.33	85.617	8	24.464	9.276	1.6002	1.5302	2.0802	0	27.343	-2.0032	3.868	34	84.73	25.7805	1	27.6415	32.314	16.89	21.2
PI507523	275.49	88.708	6	31.131	9.276	1.6002	1.5302	1.5009	0	30.12	-1.0357	7.1218	38	87.51	24.6376	1	26.0582	31.4454	16.89	21.2
PI458141	306.65	57.967	10	24.868	7.9418	1.3342	0.84105	0.75916	0	0.67786	1.512	-2.7995	97	57.18	9.59616	0.989691	10.8617	13.8663	7.89	8.88
PI458141	309.41	55.959	11	23.041	6.4537	0.71862	1.5828	4.7957	1	-0.90522	1.442	-3.0447	105	56.18	8.2997	0.980952	9.89886	12.0667	7.89	8.88
PI458141	286.13	65.181	8	27.618	9.276	1.4329	2.3912	0.97163	0	6.8153	1.0201	-0.85956	87	63.36	11.6626	1	12.6318	15.3207	7.89	8.88
PI458141	324.63	63.408	9	29.025	9.276	0.93104	2.1637	2.2342	0	5.1452	-0.29632	-1.6144	89	60.53	10.8129	1	12.1403	14.6265	7.89	8.88
PI424364A	289.36	57.779	8	28.948	4.0578	3.254	1.5052	1.5801	1	1.0222	1.6584	-2.1644	63	54.38	11.0615	1	11.6364	13.3004	23.24	52.52
PI424364A	270.89	55.518	9	23.93	2.7382	3.5897	1.1303	1.6979	0	-1.5859	-0.49202	-1.6996	73	53.49	10.2217	1	10.2863	12.3105	23.24	52.52
PI424364A	274.14	63.613	8	26.316	6.6578	1.6715	0.9467	0.73478	0	5.111	-1.5485	-1.7656	53	60.92	12.9937	1	14.8643	17.6269	23.24	52.52
PI424364A	266.41	63.836	7	28.939	7.3236	1.3964	0.55597	1.6758	0	5.4005	-1.6915	-3.0867	63	61.52	12.2683	1	13.074	17.8797	23.24	52.52
PI458141	393.86	61.246	11	30.238	3.3838	1.6883	1.7056	0.75502	1	2.716	1.4377	-0.7937	152	59.7	4.45723	0.894737	4.66796	6.63398	7.89	8.88
PI458141	386.21	58.924	10	32.729	3.5763	1.7319	0.63869	1.3855	1	1.0956	2.1066	-0.65619	164	58.35	1.2916	0.829268	2.3391	4.08848	7.89	8.88
PI458141	279.82	64.8	8	26.877	4.8037	0.96921	1.7052	1.4789	1	6.3839	0.76119	-2.2705	83	63.04	9.33997	0.987952	11.3809	14.397	7.89	8.88
PI458141	285.69	61.439	8	28.032	5.5883	2.0242	1.2187	0.83632	1	3.5962	2.494	-2.5679	85	62.58	9.29237	0.988235	9.95369	15.1182	7.89	8.88
PI408334	300.45	55.706	8	30.593	0.68513	2.5991	2.4887	1.7228	1	-1.0024	1.3772	-2.1566	93	54.72	4.52866	0.88172	7.43271	8.2378	17.11	63.18
PI408334	272.99	53.368	7	31.375	0.67836	2.7302	2.2275	1.417	1	-3.4417	-0.64043	-1.7648	92	53.77	6.68203	0.902174	7.57264	8.34457	17.11	63.18
PI408334	220.19	49.96	7	24.319	5.0741	0.69883	0.72584	1.1261	0	-6.7425	-0.077183	-2.5492	129	47.95	3.11023	0.844961	4.00564	7.22178	17.11	63.18
PI408334	207.4	49.191	5	31.642	5.6892	1.0242	1.0001	0.66034	1	-6.9607	0.72839	-3.4893	119	47.58	2.0369	0.789916	2.34685	5.99173	17.11	63.18
PI417006	149.18	38.828	8	13.795	5.7729	1.0123	1.0119	1.2317	0	-11.754	0.48259	-0.036515	42	39.52	5.85295	0.97619	7.62548	10.2677	10.92	39.43
PI417006	152.93	40.268	8	14.082	5.7729	1.5688	1.4789	3.0841	1	-11.834	1.2555	-0.82191	44	40.35	5.54519	0.909091	5.55944	7.70681	10.92	39.43
PI417006	192.72	39.398	11	13.939	4.4277	2.5649	2.1828	3.326	1	-12.276	-0.75825	2.1179	69	39.97	2.39796	0.84058	2.80325	5.28032	10.92	39.43
PI417006	232.26	34.709	13	15.196	4.3756	2.1489	0.74161	1.6457	1	-16.349	9.0125	8.9446	70	39.08	0.621241	0.857143	3.22296	6.4927	10.92	39.43

## Sheet: TableS1B
Table S1B, Name of PIs used in this study
PI243527
PI243551
PI398293
PI398532
PI398735
PI398891
PI398904
PI408072
PI408125B
PI408179
PI408233B
PI408334
PI417006
PI424151
PI424292
PI424364A
PI424364B
PI424459
PI424537
PI424571
PI442007B
PI458141
PI458203A
PI507123
