# Supplementary material for: Analysis of Shoot Architecture Traits in Edamame Reveals Potential Strategies to Improve Harvest Efficiency
Source: Front Plant Sci. 2021 Mar 3;12:614926. doi: 10.3389/fpls.2021.614926 (PMC7965963; doi:10.3389/fpls.2021.614926)
Supplement: Supplementary file 2 [file Table_2.XLSX]

## Sheet: Table S2
	Table S2. Publisehd GWAS QTL associated with pod numbers
Name	Trait	Chromosmoe location or SS ID	Chromosome Location	Other marker name	p value	candidate gene	Chr	LinkageGroup	Publication DOI
Pod number 1-g1.1	Stem pod density	Chr18_55626229	Gm18:55626229	NA	9.55e-11	NA	Gm18	G	10.1186/s13059-017-1289-9
Pod number 1-g1.2	Stem pod density	Chr18_55628880	Gm18:55628880	NA	9.55e-11	NA	Gm18	G	10.1186/s13059-017-1289-9
Pod number 1-g1.3	Stem pod density	Chr18_55662445	Gm18:55662445	NA	9.55e-11	NA	Gm18	G	10.1186/s13059-017-1289-9
Pod number 1-g2.1	Stem pod density	Chr19_44467769	Gm19:44467769	NA	5.37e-14	NA	Gm19	L	10.1186/s13059-017-1289-9
Pod number 1-g2.2	Stem pod density	Chr19_45090914	Gm19:45090914	NA	5.37e-14	NA	Gm19	L	10.1186/s13059-017-1289-9
Pod number 1-g2.3	Stem pod density	Chr19_46204451	Gm19:46204451	NA	5.37e-14	NA	Gm19	L	10.1186/s13059-017-1289-9
Pod number 1-g3	Stem pod density	Chr09_32401720	Gm09:32401720	NA	2e-07	NA	Gm09	K	10.1186/s13059-017-1289-9
Pod number 1-g4.1	Stem pod density	Chr09_39250197	Gm09:39250197	NA	1.23e-08	NA	Gm09	K	10.1186/s13059-017-1289-9
Pod number 1-g4.2	Stem pod density	Chr09_39280392	Gm09:39280392	NA	1.23e-08	NA	Gm09	K	10.1186/s13059-017-1289-9
Pod number 1-g4.3	Stem pod density	Chr09_39288965	Gm09:39288965	NA	1.23e-08	NA	Gm09	K	10.1186/s13059-017-1289-9
Pod number 1-g5	Stem pod density	Chr09_41322819	Gm09:41322819	NA	1.12e-07	NA	Gm09	K	10.1186/s13059-017-1289-9
Pod number 1-g6	Stem pod density	Chr11_5338661	Gm11:5338661	NA	5.01e-08	NA	Gm11	B1	10.1186/s13059-017-1289-9
Pod number 2-g1	Total Number of pod	ss107916660	Gm15:5252046	NA	0.000327	Glyma.15g068900	Gm15	E	doi:10.1111/pbr.12305
Pod number 2-g2	Total Number of pod	ss107912550	Gm13:45165212	NA	0.00018	Glyma.13g365500	Gm13	F	doi:10.1111/pbr.12305
Pod number 2-g3	Total Number of pod	ss107917367	Gm11:33902439	NA	6.62e-07	Glyma.11g245600	Gm11	B1	doi:10.1111/pbr.12305
Pod number 2-g4	Total Number of pod	ss107918865	Gm06:26237442	NA	4.81e-05	Glyma.06g220500	Gm06	C2	doi:10.1111/pbr.12305
Pod number 2-g5	Total Number of pod	ss107913806	Gm11:15649090	NA	8.45e-05	Glyma.11g164700	Gm11	B1	doi:10.1111/pbr.12305
Pod number 2-g6	Total Number of pod	ss107913815	Gm11:15649091	NA	8.45e-05	Glyma.11g164700	Gm11	B1	doi:10.1111/pbr.12305
Pod number 2-g7	Total Number of pod	ss107920459	Gm17:10942849	NA	0.09236	Glyma.17g135700	Gm17	D2	doi:10.1111/pbr.12305
Pod number 2-g8	Total Number of pod	ss107918045	Gm05:38923016	NA	0.01007	Glyma.05g206400	Gm05	A1	doi:10.1111/pbr.12305
Pod number 4-g1	Total Number of pod	ss107920423	Gm01:44792514	BARC-043191-08550	NA	Glyma.01g131500	Gm01	D1a	10.1007/s00122-011-1719-0
Pod number 4-g2	Total Number of pod	ss107913655	Gm01:53948589	BARC-030807-06945	NA	NA	Gm01	D1a	10.1007/s00122-011-1719-0
Pod number 4-g3	Total Number of pod	ss107915031	not found (BARC not found)	BARC-015003-01948	NA	NA	Gm10	O	10.1007/s00122-011-1719-0
Pod number 4-g4	Total Number of pod	ss107917367	Gm11:33902439	NA	NA	NA	Gm11	B1	10.1007/s00122-011-1719-0
Pod number 4-g5	Total Number of pod	ss107917368	Gm11:33902439	BARC-024093-04724	NA	NA	Gm11	B1	10.1007/s00122-011-1719-0
Pod number 4-g6	Total Number of pod	ss107920090	Gm13:44893681	NA	NA	NA	Gm13	F	10.1007/s00122-011-1719-0
Pod number 4-g7	Total Number of pod	ss107920043	Gm02:40368201	BARC-041815-08101	NA	NA	Gm02	D1b	10.1007/s00122-011-1719-0
