# Supplementary material for: Analysis of Shoot Architecture Traits in Edamame Reveals Potential Strategies to Improve Harvest Efficiency
Source: Front Plant Sci. 2021 Mar 3;12:614926. doi: 10.3389/fpls.2021.614926 (PMC7965963; doi:10.3389/fpls.2021.614926)
Supplement: Supplementary file 3 [file Table_3.XLSX]

## Sheet: Table_S3_x0009_
Table S3. Gene expression fold change for candidate genes related to pod numbers.
Candidate Gene Id	Candidate Gene Old Id	Average Expression (LEAF)	Average Expression (SAM)	Fold Change	Gene Regulation	Expression Region
Glyma.11G164800	Glyma11g29450.1|PACid:16284893	0.385891	1.22382	3.1714	up *	Shoot Apical Meristem (SAM)
Glyma.15G068500	Glyma15g07420.1|PACid:16297953	33.3845	286.968	8.59584	up*	Shoot Apical Meristem (SAM)
Glyma.18G274000	Glyma11g07550.1|PACid:16283025	0.525436	8.84302	16.8299	up*	Shoot Apical Meristem (SAM)
Glyma.11G071000	Glyma18g50950.1|PACid:16311087	7.18145	9.19241	1.28002	up*	Shoot Apical Meristem (SAM)
Glyma.02G216500	Glyma02g38080.1|PACid:16249420	6.7421	16.4797	2.44429	up*	Shoot Apical Meristem (SAM)
Glyma.02G216600	Glyma02g38090.1|PACid:16249421	0.198522	0.275755	1.38904	up*	Shoot Apical Meristem (SAM)
Glyma.11G245300	Glyma11g37590.1|PACid:16285723	26.3662	19.0951	0.724228	down	Shoot Apical Meristem (SAM)
Glyma.18G274200	Glyma18g50970.1|PACid:16311090	10.5182	0.884305	0.0840739	down	Shoot Apical Meristem (SAM)
